# Supplementary material for: GM-CSF mediates immune evasion via upregulation of PD-L1 expression in extranodal natural killer/T cell lymphoma
Source: Mol Cancer. 2021 May 29;20:80. doi: 10.1186/s12943-021-01374-y (PMC8164269; doi:10.1186/s12943-021-01374-y)
Supplement: Supplementary file 1 — Additional file 1: Table S1. 102-gene list for targeted next-generation sequencing. [file 12943_2021_1374_MOESM1_ESM.xlsx]

## Sheet: Sheet1
Table S1. 102-gene list for targeted next-generation sequencing.
ALK	CDKN1B	EZH2	JAK3	PDGFRA	STAT5A
APC	CDKN1C	FAS	KDM6A	PDGFRB	STAT5B
ARID1A	CDKN2A	FAT1	KIT	PHF6	STAT6
ARID1B	CDKN2B	FBXW7	KMT2A	PIK3CA	STIL
ARID2	CDKN2C	FLT3	KMT2B	POT1	SUZ12
ATM	CHD8	FOXO1	KMT2C	PRDM1	SYK
ATR	CIITA	GATA1	KMT2D	PTEN	TBL1XR1
B2M	CREBBP	GATA2	KRAS	PTPN2	TCL1A
BCL11B	CTCF	GATA3	MAP2K1	RAD21	TET2
BCOR	CTNNB1	GNA13	MED12	RB1	TNFAIP3
BCORL1	CUX1	GNAS	MTOR	RHOA	TNFRSF14
BRAF	DDX3X	IDH1	MYC	RUNX1	TP53
CARD11	DNM2	IDH2	NF1	SETD2	TP63
CBLB	DNMT3A	IL7R	NOTCH1	SMARCA4	TP73
CD28	ECSIT	IRF4	NOTCH2	SMO	TRAF3
CD58	EP300	JAK1	NPM1	SPEN	WT1
CDC73	ETV6	JAK2	NRAS	STAT3	ZAP70
