# Supplementary material for: GM-CSF mediates immune evasion via upregulation of PD-L1 expression in extranodal natural killer/T cell lymphoma
Source: Mol Cancer. 2021 May 29;20:80. doi: 10.1186/s12943-021-01374-y (PMC8164269; doi:10.1186/s12943-021-01374-y)
Supplement: Supplementary file 2 — Additional file 2: Table S2. Clinical characteristics. [file 12943_2021_1374_MOESM2_ESM.xlsx]

## Sheet: Sheet1
Table S2. Clinical characteristics
Characteristics	No.	%
Gender
male	82	70.1
female	35	29.9
Age, y	43 (13-79)
≤60	96	82.1
＞60	21	17.9
ECOG performance status
0-1	104	88.9
＞1	12	10.3
B symptoms
Yes	60	51.3
No	56	47.9
Ann Arbor stage
I-II	81	69.2
III-IV	35	29.9
IPI score
0-1	71	60.7
≥2	41	35.0
Fever
Yes	62	53.0
No	54	46.2
GM-CSF treatment
Yes	85	72.6
No	32	27.4
Serum LDH (>245 u/L)	36	30.8
