# Supplementary material for: GM-CSF mediates immune evasion via upregulation of PD-L1 expression in extranodal natural killer/T cell lymphoma
Source: Mol Cancer. 2021 May 29;20:80. doi: 10.1186/s12943-021-01374-y (PMC8164269; doi:10.1186/s12943-021-01374-y)
Supplement: Supplementary file 3 — Additional file 3: Table S3. Univariate analysis of prognostic factors for survival. [file 12943_2021_1374_MOESM3_ESM.xlsx]

## Sheet: Table3
Table S3. Univariate analysis of prognostic factors for survival
Variables	5-year PFS (%)	HR(95%CI)	P-value	5-year OS (%)	HR(95%CI)	P-value
Gender		1.161(0.69-1.95)	0.572		1.03(0.50-2.14)	0.53
male	48.8			63.4
female	42.9			51.4
Age		0.939(0.51-1.73)	0.84		1.72(0.91-3.24)	0.089
<60	47.9			63.5
≥60	42.9			42.9
ECOG score		1.04(0.47-2.27)	0.928		1.64(0.74-3.66)	0.218
0-1	48.1			62.5
> 1	41.7			41.7
B symptoms		0.82(0.50-1.34)	0.423		1.11(0.64-1.95)	0.706
Yes	50			58.3
No	44.6			62.5
Fever		0.66(0.40-1.07)	0.088		0.78(0.44-1.36)	0.375
Yes	54.8			64.5
No	38.9			55.6
Ann Arbor stage		2.83(1.73-4.63)	0		3.08(1.75-5.40)	0
Ⅰ-Ⅱ	56.8			70.4
Ⅲ-Ⅳ	25.7			37.1
IPI		1.60(0.97-2.63)	0.06		2.09(1.18-3.68)	0.009
0-2	53.5			69
> 2	36.6			43.9
LDH		1.28(0.76-2.14)	0.353		1.09(0.59-2.00)	0.788
≤245 u/L	49.4			61
>245 u/L	41.7			55.6
GM-CSF treatment		2.16(1.30-3.61)	0.003		2.03(1.13-3.62)	0.017
Yes	28.1			37.5
No	54.1			68.2
