# Supplementary material for: GM-CSF mediates immune evasion via upregulation of PD-L1 expression in extranodal natural killer/T cell lymphoma
Source: Mol Cancer. 2021 May 29;20:80. doi: 10.1186/s12943-021-01374-y (PMC8164269; doi:10.1186/s12943-021-01374-y)
Supplement: Supplementary file 4 — Additional file 4: Table S4. Whole exome sequencing (WES). [file 12943_2021_1374_MOESM4_ESM.xlsx]

## Sheet: Sheet1
Table S4. Whole exome sequencing (WES)
Exon	Cell line	SNP	SNP ID	Nucleic acid change	Amino acid change
STAT5A-EXON3	NKYS	No mutation
	SNK6	No mutation
	SNT8	No mutation
	A375	No mutation
STAT5A-EXON4	NKYS	No mutation
	SNK6	No mutation
	SNT8	No mutation
	A375	No mutation
STAT5A-EXON5	NKYS	No mutation
	SNK6	No mutation
	SNT8	No mutation
	A375	No mutation
STAT5A-EXON6	NKYS	No mutation
	SNK6	No mutation
	SNT8	AG	rs771078037	c.541A>G	p.Arg181Gly
	A375	No mutation
STAT5A-EXON11	NKYS	No mutation
	SNK6	No mutation
	SNT8	No mutation
	A375	No mutation
STAT5A-EXON12	NKYS	No mutation
	SNK6	No mutation
	SNT8	No mutation
	A375	No mutation
STAT5A-EXON13	NKYS	No mutation
	SNK6	No mutation
	SNT8	No mutation
	A375	No mutation
STAT5A-EXON14	NKYS	No mutation
	SNK6	No mutation
	SNT8	No mutation
	A375	No mutation
STAT5A-EXON15	NKYS	No mutation
	SNK6	No mutation
	SNT8	No mutation
	A375	No mutation
STAT5A-EXON16	NKYS	CT	rs1135669	c.1902C>T	p.Asp634=
	SNK6	No mutation
	SNT8	No mutation
	A375	No mutation
STAT5A-EXON17	NKYS	No mutation
	SNK6	No mutation
	SNT8	No mutation
	A375	No mutation
STAT5A-EXON18	NKYS	No mutation
	SNK6	No mutation
	SNT8	No mutation
	A375	No mutation
STAT5A-EXON19	NKYS	No mutation
	SNK6	No mutation
	SNT8	No mutation
	A375	No mutation
STAT5A-EXON20	NKYS	No mutation
	SNK6	No mutation
	SNT8	No mutation
	A375	No mutation
STAT5B-EXON2	NKYS	No mutation
	SNK6	No mutation
	SNT8	No mutation
	A375	No mutation
STAT5B-EXON3	NKYS	No mutation
	SNK6	No mutation
	SNT8	No mutation
	A375	No mutation
STAT5B-EXON4	NKYS	No mutation
	SNK6	No mutation
	SNT8	No mutation
STAT5B-EXON5	NKYS	No mutation
	SNK6	No mutation
	SNT8	No mutation
	A375	No mutation
STAT5B-EXON10	NKYS	No mutation
	SNK6	No mutation
	SNT8	No mutation
	A375	No mutation
STAT5B-EXON11	NKYS	GA	rs373996796	c.1268G>A	p.Arg423Gln
	SNK6	GA	rs373996796	c.1268G>A	p.Arg423Gln
	SNT8	GA	rs373996796	c.1268G>A	p.Arg423Gln
	A375	No mutation
STAT5B-EXON12	NKYS	No mutation
	SNK6	No mutation
	SNT8	No mutation
	A375	No mutation
STAT5B-EXON13	NKYS	No mutation
	SNK6	No mutation
	SNT8	No mutation
	A375	No mutation
STAT5B-EXON14	NKYS	No mutation
	SNK6	No mutation
	SNT8	No mutation
	A375	No mutation
STAT5B-EXON15	NKYS	No mutation
	SNK6	No mutation
	SNT8	No mutation
	A375	No mutation
STAT5B-EXON16	NKYS	No mutation
	SNK6	No mutation
	SNT8	No mutation
	A375	No mutation
STAT5B-EXON17	NKYS	No mutation
	SNK6	No mutation
	SNT8	No mutation
	A375	No mutation
STAT5B-EXON18	NKYS	No mutation
	SNK6	No mutation
	SNT8	No mutation
	A375	No mutation
STAT5B-EXON19	NKYS	No mutation
	SNK6	No mutation
	SNT8	No mutation
	A375	No mutation
